# Supplementary material for: The PD1 Molecule May Contribute to Lower Treatment-Free Remission Rates in Patients with Chronic Myeloid Leukemia with the e13a2 Transcript
Source: J Clin Med. 2025 Mar 27;14(7):2304. doi: 10.3390/jcm14072304 (PMC11989261; doi:10.3390/jcm14072304)
Supplement: Supplementary file 1 [file jcm-14-02304-s001.zip]

Archive with 4 entries (4 files):
- jcm-3517314-supplementary/Effect size Cluster.xls
- jcm-3517314-supplementary/Effect size transcript.type.xls
- jcm-3517314-supplementary/Supplementary Figures.pdf
- jcm-3517314-supplementary/The flow cytometry data.xls
