# Supplementary material for: The PD1 Molecule May Contribute to Lower Treatment-Free Remission Rates in Patients with Chronic Myeloid Leukemia with the e13a2 Transcript
Source: J Clin Med. 2025 Mar 27;14(7):2304. doi: 10.3390/jcm14072304 (PMC11989261; doi:10.3390/jcm14072304)
Supplement: Supplementary file 1 [file jcm-14-02304-s001.zip › jcm-3517314-supplementary/Effect size Cluster.xls]

## Sheet: Sheet1
Compound	clinical_variable	Group1	Group2	p_value	effsize	adj_p_value	Group1_Min	Group1_1stQu	Group1_Median	Group1_Mean	Group1_3rdQu	Group1_Max	Group1_N	Group2_Min	Group2_1stQu	Group2_Median	Group2_Mean	Group2_3rdQu	Group2_Max	Group2_N	adj_p_value_all_categories
CD19.plus.PD1.plus	Cluster	1	2	0.00111427	0.451384	0.00111427	5.13	7	10.11	10.8116	11.77	21.71	25	8.09	10.25	14.67	20.278	23.27	67.89	25	0.00111427
CD4.plus.PD1.plus	Cluster	1	2	1.5792e-05	0.611936	1.5792e-05	7.3	10.48	15.17	15.4648	19.31	29.42	25	12.3	19.77	27.09	26.8352	33.77	40.52	25	2.632e-05
CD56.dim.CD16.plus.PD1.plus	Cluster	1	2	0.00100452	0.466543	0.00100452	0.58	1.72	2.4	2.836	3.58	6.75	25	1.96	3.12	4.64	4.8452	5.75	11.29	25	0.00111427
CD8.plus.PD1.plus	Cluster	1	2	2.11684e-06	0.629743	2.11684e-06	4.38	9.69	11.33	15.1332	18.84	47.3	25	12.46	22.78	27.31	32.576	40.03	64.31	25	1.05842e-05
cDC.PD1.plus	Cluster	1	2	6.44074e-06	0.639377	6.44074e-06	3.1	17.84	25.56	23.5936	30.4	38.32	25	19.41	29.83	43.16	39.5752	47.01	60.4	25	1.61019e-05
