# Supplementary material for: The PD1 Molecule May Contribute to Lower Treatment-Free Remission Rates in Patients with Chronic Myeloid Leukemia with the e13a2 Transcript
Source: J Clin Med. 2025 Mar 27;14(7):2304. doi: 10.3390/jcm14072304 (PMC11989261; doi:10.3390/jcm14072304)
Supplement: Supplementary file 1 [file jcm-14-02304-s001.zip › jcm-3517314-supplementary/Effect size transcript.type.xls]

## Sheet: Sheet1
Compound	clinical_variable	Group1	Group2	p_value	effsize	adj_p_value	Group1_Min	Group1_1stQu	Group1_Median	Group1_Mean	Group1_3rdQu	Group1_Max	Group1_N	Group2_Min	Group2_1stQu	Group2_Median	Group2_Mean	Group2_3rdQu	Group2_Max	Group2_N	adj_p_value_all_categories
CD19.plus.PD1.plus	transcript.type	e13a2	e14a2	0.0259202	0.314245	0.0259202	6.77	10.56	14.67	16.7324	20.37	30.26	17	5.13	8.09	10.48	14.933	16.12	67.89	33	0.0432003
CD4.plus.PD1.plus	transcript.type	e13a2	e14a2	0.0568183	0.270814	0.0568183	12.25	16.86	26.89	25.1365	30.55	40.52	17	7.3	13.5	18.05	19.0964	23.41	37.8	33	0.0710229
CD56.dim.CD16.plus.PD1.plus	transcript.type	e13a2	e14a2	0.0139744	0.349051	0.0139744	1.96	2.86	4.85	5.08706	6.8	11.29	17	0.58	1.97	2.99	3.19848	4.33	7.04	33	0.0432003
CD8.plus.PD1.plus	transcript.type	e13a2	e14a2	0.0207138	0.32583	0.0207138	11.33	19.44	24.72	29.6494	38.16	64.31	17	4.38	9.97	14.91	20.8694	28.25	61.21	33	0.0432003
cDC.PD1.plus	transcript.type	e13a2	e14a2	0.0853635	0.244747	0.0853635	18.32	25.56	39.13	36.3894	47.01	60.4	17	3.1	19.3	29.83	29.1091	37.04	49.8	33	0.0853635
