# Supplementary material for: The PD1 Molecule May Contribute to Lower Treatment-Free Remission Rates in Patients with Chronic Myeloid Leukemia with the e13a2 Transcript
Source: J Clin Med. 2025 Mar 27;14(7):2304. doi: 10.3390/jcm14072304 (PMC11989261; doi:10.3390/jcm14072304)
Supplement: Supplementary file 1 [file jcm-14-02304-s001.zip › jcm-3517314-supplementary/The flow cytometry data.xls]

## Sheet: Arkusz1
No.	DC	cDC	pDC	cDC PD1+	pDC PD1+	CD56dimCD16+	CD56brightCD16-	CD56brightCD16+ e	iNKT	iNKT+CD161+	NKT	CD56dimCD16+PD1+	CD56brightCD16-PD1+	iNKT+PD1+	NKT PD1+	CD4+	CD4+PD1+	CD8+	CD8+PD1+	CD19+	CD19+PD1+	CD4+CD127-	CD4+CD25+	CD4+CD25+CD127dimFOXP3+	CD127-CD25+FOXP3+	CD25+CD127-	No.	DC	cDC	pDC	cDC PD1+	pDC PD1+	CD56dimCD16+	CD56brightCD16-	CD56brightCD16+ e	iNKT	iNKT+CD161+	NKT	CD56dimCD16+PD1+	CD56brightCD16-PD1+	iNKT+PD1+	NKT PD1+	CD4+	CD4+PD1+	CD8+	CD8+PD1+	CD19+	CD19+PD1+	CD4+CD127-
2-1	0.95	0.11	0.06	46.1	46.75	6.16945	0.625474	0.246399	0.656274	0.480951	23.2018	9.37	4.17	42.24	23.28	52.34	25.9	18.67	26.94	10.12	18.98	25.37	20.58	2.97	2.01621	5.01	2-2	1.97	0.3	0.14	30.4	32.57	10.3831	1.04402	0.448601	0.17944	0.13594	19.9723	5.03	2.34	40.91	16.95	43.56	18.05	14.73	18.84	11.46	7.94	29.91
3-1	1.76	0.53	0.16	31.18	29.25	5.73388	0.412527	0.414968	0.200161	0.144018	20.226	1.11	2.96	40.24	18.39	51.98	23.58	21.02	24.05	10.18	14.27	37.93	18.83	4.73	1.85203	5.62	3-2	3.19	0.92	0.35	25.73	20.45	6.19676	0.376026	0.629269	0.326145	0.211035	18.433	1.18	1.02	31.76	20.34	46.48	23.4	19.84	25.04	10.89	10.59	32.71
4-1	1.24	0.39	0.16	19.5	22.48	13.2498	0.70997	0.889664	0.274827	0.181456	14.217	2.21	1.74	44.23	6.89	44.74	10.92	21.08	13.02	8.04	11.25	32.41	34.64	6.54	2.74173	7.43	4-2	2.02	0.51	0.25	8.4	7.28	12.5653	0.723388	0.823787	0.187926	0.0901017	11.1726	1.72	0.71	23.29	5.37	40.8	8.15	22.32	9.69	6.2	8.62	37.9
5-1	1	0.13	0.07	34.64	39.6	14.3077	0.589162	0.424745	0.274029	0.143865	14.7496	3.85	2.33	36.25	9.5	42.67	9.78	19.83	9.49	7.35	20.61	60.96	40.17	5.47	1.82816	16.71	5-2	1.41	0.17	0.16	17.16	16.03	8.92831	0.334215	0.179962	0.220361	0.102835	13.3466	3.58	0	38.33	8.7	46.17	9.68	20.83	8.06	5.15	16.86	98.82
6-1	0.81	0.19	0.14	27.95	31.74	26.4089	0.395151	0.928914	0.153095	0.0889606	7.71682	1.21	1.57	25.68	5.58	40.72	7.4	8.68	10.54	6.8	10.64	19.72	32.57	4.88	2.37247	6.27	6-2	0.88	0.17	0.11	19.3	18.27	24.6744	0.328325	0.749438	0.231969	0.121338	6.27743	1.07	1.09	21.54	6.48	39.21	7.3	8.53	9.94	2.82	10.11	32.1
7-1	1.92	0.19	0.14	35.67	37.08	12.15	0.426457	0.170258	0.173501	0.119992	9.53933	4.88	12.55	33.64	26.5	48.91	16.37	6.92	31.54	17.37	31.87	40.8	18.01	3.33	2.03716	6.6	7-2	3.97	0.17	0.16	37.61	36.87	16.5247	0.752094	0.216916	0.279146	0.241808	5.60959	3.83	9.22	29.94	23.74	28.17	18.54	5.31	32.38	24.05	46.42	36.84
8-1	1.32	0.2	0.19	43.36	30.71	8.53888	0.216532	0.153769	0.182012	0.0941442	13.8518	1.69	1.45	48.28	13.53	34.94	18.46	31.03	47.64	8.47	16.69	33.91	33.82	3.03	1.55885	6.03	8-2	2.23	0.35	0.33	17.84	20.26	11.1995	0.25322	0.206193	0.220663	0.162784	17.0706	2.29	4.29	80.33	18.58	32.63	16.87	30.58	47.3	8.72	9.18	24.13
9-1	1.76	0.29	0.21	25.42	29.55	5.753	0.117639	0.0588195	0.0384589	0.015836	11.6463	2.32	1.92	5.88	38.46	42.94	21.26	19.94	13.24	9.93	10.37	44.68	20.29	8.28	3.57852	6.82	9-2	1.47	0.14	0.07	35.93	42.86	10.1999	0.183139	0.111746	0.332133	0.273156	9.8957	1.73	0	1.87	33.59	35.22	20.79	20.22	10.12	9.93	7	52.62
11-1	0.64	0.11	0.12	41.33	22.75	11.242	0.321937	0.231794	0.225356	0.126628	13.5407	1.87	0.67	44.76	10.13	42.35	10.78	29	8.23	5.9	9.22	7.06	23.49	2.74	1.05927	2.35	11-2	1.01	0.13	0.11	37.04	35.87	18.4546	0.833849	0.54979	0.23137	0.142029	13.605	2.99	2.47	59.41	13.27	32.52	13.5	30.62	8.25	3.97	17.08	18.82
12-1	0.53	0.12	0.1	30.36	31.58	3.35278	0.222619	0.0708335	0.246231	0.155159	10.2607	3.22	3.03	53.42	6.61	42.88	12.01	28.41	11.25	11.4	7.5	33.43	20.83	5.24	3.08049	6.62	12-2	0.64	0.12	0.11	27.52	30.3	4.77585	0.232618	0.0689239	0.198156	0.10913	11.6194	1.2	1.23	49.28	6.9	43.55	10.29	25.74	10.83	12.24	5.13	32.38
15-1	1.26	0.44	0.24	49.2	46.06	6.86154	0.66865	0.451602	0.413093	0.297567	16.6147	3.67	2.09	28.81	20.9	38.96	10.18	7.15	40.86	5.23	18.2	46.62	24.22	2.58	1.50406	8.86	15-2	1.76	0.47	0.2	36.05	49.09	7.10637	0.488137	0.276233	0.264881	0.196768	12.8618	2.4	1.55	32.86	22.21	50.37	15.14	8.18	46.94	8.05	14.51	43.68
17-1	1.05	0.31	0.17	51.23	40.98	17.5997	0.536948	0.228602	0.257842	0.191388	13.2084	6.42	3.47	79.38	33.17	43.3	25.22	14.02	42.67	8.33	12.34	47.54	18.05	3.25	1.87208	6.46	17-2	1.1	0.26	0.13	44.48	53.05	16.7975	0.38399	0.109311	0.232636	0.156959	11.5505	5.62	2.19	69.88	28.83	48.39	21.69	14.86	39.1	4.77	8.09	48.44
18-1	0.82	0.27	0.1	34.82	38.46	12.9022	0.358102	0.247512	0.310706	0.22908	14.9455	4.92	3.68	51.69	50.58	45	38.47	18.01	19.73	10.47	7.84	36.22	14.75	2.84	1.48921	4.15	18-2	0.79	0.23	0.06	29.83	40.24	12.4659	0.249221	0.1318	0.239636	0.167745	11.2173	3.31	2.88	48	46.23	46.52	33.77	18.04	17.7	8.79	8.75	34.04
19-1	1.55	0.2	0.08	49.44	38.61	6.56655	0.514554	0.361983	0.302151	0.179496	15.2272	2.73	0	64.36	19.74	41.52	24.41	31.69	10.71	11.01	11.26	12.53	28.43	4.1	2.80515	5.93	19-2	2.6	0.2	0.13	17.03	21.77	8.52661	0.535436	0.379379	0.182963	0.102244	12.7025	2.46	1.01	66.18	23.02	41.91	23.68	27.41	9.97	10.04	9.87	20.24
20-1	2.11	0.14	0.17	37.66	36.3	3.71344	0.313158	0.40208	0.289962	0.197174	16.7018	9.06	2.47	49.33	14.35	44.34	21.05	30.58	10.86	10.92	15.52	27.94	38.14	2.64	1.63843	5.5	20-2	2.94	0.39	0.4	3.1	1.58	7.55358	0.26137	0.245034	0.205829	0.114349	13.8003	6.75	0	53.97	10.58	36.45	16.87	29.82	9.15	12.36	6.09	31.47
21-1	1.53	0.36	0.18	17.55	16.76	15.7163	0.61695	0.389569	0.295754	0.217841	12.8478	6.41	3.87	55.38	44.48	42.7	34.68	14.17	61.89	9.18	14.34	37.83	17.33	2.65	1.10888	5.02	21-2	3.1	0.32	0.26	39.13	33.42	14.8947	0.735453	0.639916	0.210902	0.151417	12.5802	4.85	1.96	61.54	44.98	40.41	37.82	18.7	64.31	10.5	10.56	29.93
22-1	1.41	0.45	0.19	18	21.03	13.4263	0.407047	0.105646	0.947705	0.789237	16.6734	3.08	0	30.49	16.96	40.62	21.28	21.38	17.57	3.73	13.19	21.82	20.08	2.64	1.63294	5.47	22-2	2.08	0.46	0.2	18.32	22.6	9.74014	0.310661	0.0730967	0.727313	0.588429	16.5966	2.36	0	22.61	16.87	36.15	19.31	24.91	16.7	2.64	12.69	27.54
23-1	0.93	0.18	0.12	53.49	44.83	9.56452	0.328216	0.0984648	0.998075	0.701189	23.0065	5.54	7.27	43.05	35.06	26.4	48.09	35.2	20.05	8.44	16.57	35.1	21.48	3.29	2.21332	4.87	23-2	1.81	0.33	0.18	45.92	45.88	10.0771	0.431512	0.149991	0.752261	0.546889	19.5265	4.33	5.88	39.57	35.68	21.95	35.71	27.07	14.33	8.28	16.12	31.36
25-1	1.27	0.34	0.12	49.66	46.5	3.88084	0.615255	0.809823	0.168275	0.0999132	14.5584	3.39	2.56	50	29.4	47.94	29.49	14.37	21.88	22.45	16.21	31.47	21.53	2.85	1.50782	5.15	25-2	2.73	0.32	0.2	50.19	35.58	5.93428	0.453853	0.705648	0.0932575	0.0714974	10.9857	3.61	0.68	63.33	25.44	34.55	29.05	14.7	19.85	23.01	27.16	39.37
26-1	1.23	0.16	0.06	30.61	25	6.89057	0.374714	0.284505	0.0624523	0.0346957	6.21053	1.51	1.85	44.44	7.93	21.58	18.14	40.02	6.37	11.88	13.81	61.83	11.66	2.99	1.41192	4.34	26-2	1.75	0.16	0.07	19.18	24.18	5.78543	0.503081	0.182309	0.286156	0.226156	9.46623	4.59	1.83	80.65	15.53	17.1	29.42	32.53	10.11	21.67	18.86	45.49
27-1	1.9	0.58	0.42	55.69	60.25	7.4337	0.300685	0.182351	0.473336	0.372461	17.7326	4.31	0.65	42.62	19.07	57.83	22.01	13.35	18.71	11.09	9.52	32.43	21.12	2.61	1.1173	3.67	27-2	3.84	0.49	0.4	25.56	27.69	6.33505	0.331836	0.197761	0.492726	0.405578	13.0891	4.92	3.03	29.93	20.9	40.07	16.86	17.82	19.44	16.57	11.77	47.8
28-1	0.94	0.21	0.09	25.29	29.45	16.5946	0.24903	0.339364	0.0976586	0.0439464	10.2786	3.27	0.98	50	21.14	33.66	13.33	11.06	25.91	4.82	18.09	16.76	21.32	2.83	1.92177	5.02	28-2	0.59	0.04	0.02	28.57	46.67	16.1625	0.331051	0.222212	0.158723	0.108839	9.32384	8.16	5.48	80	23.59	28.38	12.3	11.07	27.31	6.76	30.26	20.43
31-1	1.15	0.13	0.04	19.61	26.67	10.2689	0.275762	0.279045	0.384098	0.308591	20.436	1.12	0	73.5	4.76	50.85	11.1	21.29	4.81	7.73	6.25	12.67	20.46	3.66	2.41163	4.19	31-2	2.34	0.31	0.1	26.83	12.5	9.89938	0.524967	0.368727	0.16249	0.0749953	14.3554	2.4	2.38	50	5.4	36.9	8.42	17.22	4.38	15.45	21.71	16.86
32-1	1.57	0.38	0.48	34.09	25.64	11.9663	0.872389	1.56303	0.586439	0.479814	14.4502	1.19	1.39	20.25	19.49	43.64	22.2	17.04	25.82	12.58	13.81	28.69	22.38	6.76	3.11296	6.53	32-2	2.29	0.38	0.4	29.77	29.62	14.8907	1.36504	1.71192	0.591435	0.486624	15.1427	2.03	2.38	37.97	21.92	36.13	26.89	16.95	40.03	15.65	18.53	22.82
33-1	0.99	0.28	0.15	24	25	12.791	0.90609	0.683882	0.440101	0.30203	21.9209	4.27	0.95	19.61	18.61	44.06	21.41	15.86	24.95	8.73	5.87	31.38	11.97	2.43	1.17215	2.58	33-2	1.71	0.49	0.31	36.05	34.59	14.4879	1.62341	1.07871	0.395172	0.283029	14.2903	3.83	1.32	22.97	18.76	28.81	17.56	14.52	28.25	16.32	8.05	42.34
34-1	1.74	0.32	0.39	25.05	34.6	17.2454	0.704125	0.701286	0.593396	0.511059	14.003	3.65	0.81	21.53	28.95	42.66	24.83	12.78	17.45	10.02	5.88	32.55	11.65	1.47	0.856585	3.46	34-2	2.24	0.51	0.28	23.17	27.85	23.0047	0.917965	0.809502	0.526441	0.436496	12.8621	4.7	1.15	19.1	28.9	27.92	30.55	14.49	22.85	15.57	9.35	39.11
35-1	1.96	0.15	0.11	29.85	29.79	13.7224	0.435633	0.12183	0.420866	0.361797	12.5558	2.56	3.39	21.93	28.02	25.86	26.02	20.46	42.54	11.2	9.4	18.97	20.13	1.36	1.01735	3.59	35-2	1	0.12	0.09	28.57	24.07	16.2062	0.369724	0.169457	0.225942	0.169457	24.3196	1.96	0	47.73	55.19	17.71	40.52	23.32	56.99	7.82	14.52	27.36
36-1	0.6	0.03	0.06	25	15.62	4.89449	0.252852	0.183619	0.20168	0.126426	14.0544	1.72	1.19	43.28	3.86	43.44	8.3	23.33	11.33	7.07	8.09	34.04	9.96	2.56	0.116315	2.52	36-2	1.64	0.12	0.09	18.84	28.57	9.89938	0.524967	0.368727	0.16249	0.0749953	14.3554	2.4	2.38	50	5.4	24.5	12.25	29.85	11.33	10.52	6.77	50.49
37-1	1.31	0.15	0.1	35.35	33.81	20.423	0.637566	0.506303	0.616731	0.547974	8.14877	2.97	2.29	23.99	16.95	29.17	19.5	18.41	11.77	18.17	8.11	21.02	15.95	1.89	1.29351	3.9	37-2	2.12	0.2	0.08	27.56	21.74	19.8209	1.11686	0.398169	0.282519	0.244519	7.3554	6.31	5.77	21.64	18.4	18.62	19.88	20.99	11.56	18.67	10.48	25.82
38-1	1.83	0.25	0.16	24.32	29.02	7.26968	0.448629	0.284342	0.783521	0.657146	14.4067	3	0	20.97	20.35	56.67	17.4	13.18	31.44	10	21.14	18.55	20.56	2.85	1.68467	4.68	38-2	3.2	0.62	0.35	24.43	25.4	8.03389	0.730835	0.264795	0.683172	0.460744	10.3985	3.16	0	14.73	16.35	50.89	15.17	12.16	28.77	13.83	18.27	26.13
39-1	0.88	0.15	0.13	59.04	62.72	6.42403	0.364836	0.347324	0.747183	0.563306	15.8047	4.09	1.6	30.08	31.93	52.37	25.01	22.99	19.31	8.05	8.43	25.05	20.95	10.53	2.40964	3.79	39-2	0.93	0.17	0.09	43.27	55.29	9.99652	0.354659	0.472879	1.05702	0.862309	12.879	5.5	4.9	44.08	32.78	44.45	27.09	22.52	24.82	10.3	9.66	29.15
40-1	2.62	0.32	0.2	28.77	31.43	8.42503	0.0985383	0.0410576	0.312038	0.275086	9.15585	5.75	8.33	23.68	28.3	40.42	19.78	7.16	33.46	4.67	19.41	32.96	3.2	1.56	0.752366	1.41	40-2	2.71	0.11	0.08	34.43	36.36	8.60831	0.270039	0.131726	1.27774	1.21847	6.42166	7.04	9.76	16.49	34.36	43.49	23.41	7.56	46.71	14.01	9.8	23.28
41-1	1.75	0.13	0.03	60.15	54.29	3.4604	0.24454	0.207691	0.539327	0.438832	17.2183	11.23	6.85	23.6	18.79	41.97	22.62	23.62	20.87	15.62	29.12	31.38	15.08	7.08	2.38119	4.29	41-2	4.53	0.48	0.2	44.42	49.73	8.31195	0.474099	1.46579	0.361011	0.252273	18.2767	6.8	3.67	33.73	17.04	22.36	19.77	21.89	12.46	16.28	19.53	30.74
42-1	0.5	0.09	0.05	51.95	45.45	1.91468	0.18724	0.130866	0.746945	0.638225	16.8415	17.03	5.38	41.24	26.55	48.42	26.96	28.8	26.65	13.42	19.35	27.84	8.87	3.27	1.6154	2.75	42-2	1.01	0.18	0.07	49.8	44.68	8.20121	0.194991	0.413194	0.468906	0.394624	16.7808	3.4	2.38	34.16	25.85	40.26	27.18	30.66	26.95	8.75	11.94	25.8
43-1	2.94	0.89	0.3	11.1	10.17	13.1738	1.80011	0.485641	0.22987	0.142455	12.154	2.85	2.7	52.11	9.08	12.47	10.22	13.01	7.94	12.16	13.52	26.53	22.17	5.77	3.22108	5.45	43-2	2	0.39	0.2	11.73	11.29	20.3304	0.601888	0.715972	0.228167	0.16129	5.35405	1.2	0.65	41.38	5.51	18.31	7.33	17.1	8.15	17.91	6.84	21.88
44-1	1.04	0.18	0.1	21.54	21.53	15.2993	0.638749	0.25039	0.390914	0.263165	13.7152	10.15	10.8	83.66	36.7	10.21	46	27.76	23.46	11.69	22.05	36.54	12.06	3.54	2.72622	4.41	44-2	2.09	0.44	0.21	22.6	22.38	15.2792	0.591716	0.478236	0.0486342	0.0405285	4.75804	4.67	1.37	100	26.24	7.03	32.43	19.26	14.91	17.11	49.02	55.23
45-1	0.7	0.06	0.06	49.25	44.93	7.73611	1.0396	1.24356	0.750666	0.645856	34.5476	4.43	1.09	29.43	11.65	28.97	33.55	44.39	18.95	3.53	46.17	74.05	9.6	4.12	2.24704	4.4	45-1
46-1	1.69	0.25	0.09	45.78	64.89	13.2728	1.04997	0.617627	0.710271	0.472485	14.6656	11.59	7.06	49.13	47.74	35.64	43.83	12.54	78.97	25.63	21.28	19.13	27.6	9.96	1.80469	3.82	46-2	4.75	0.58	0.14	46.12	50.85	13.5704	1.29306	1.25602	0.602754	0.515204	7.22632	4.64	5.21	24.58	29.73	32.6	25.96	6.15	61.21	28.26	9.2	34.76
47-1	1.94	0.21	0.29	47.83	30.43	6.75698	2.0982	1.09777	0.473178	0.397469	17.54	4.88	1.68	31.43	16.16	44.64	21.68	21.87	14.57	8.94	24.38	28.19	10.87	2.84	1.56738	4.35	47-2	3.24	0.41	0.47	26.34	19.53	12.3242	1.09814	0.954559	0.32439	0.281847	15.007	1.6	0	16.39	15.4	40.23	20.22	19.91	15.49	9.11	11.54	23.64
48-1	0.91	0.16	0.04	29.47	31.65	5.27527	0.260887	0.236237	0.193098	0.110929	14.4495	3.74	1.57	50	9.26	43.65	12.03	18.74	11.47	7.2	13.72	24.5	7.67	1.58	0.650666	1.18	48-2	1.5	0.28	0.06	30.84	47.89	8.65566	0.416085	0.320276	0.0985464	0.0629602	14.8997	2.06	0.66	66.67	5.18	37.61	13.37	16.1	12.78	15.93	11.53	25.34
49-1	1.66	0.39	0.1	47.8	37.82	14.1849	0.536041	0.595302	0.692275	0.622239	15.5856	5.66	5.03	33.85	19.86	42.24	18.38	16.68	21.49	4.33	15.85	56.44	6.24	2.43	1.48512	3.02	49-2	2.1	0.39	0.04	48.81	51.61	11.8395	0.282735	1.24757	0.420569	0.367556	11.32	1.97	0	17.65	20.73	46.95	20.35	15.03	22.78	5.96	11.99	29.37
63-1	0.54	0.22	0.06	36.64	36.9	10.5317	0.352641	0.257603	0.552721	0.485194	8.18828	4.89	3.55	29.41	20.83	43.4	11.37	20.51	21.3	8.95	7.2	54.23	9.85	4	2.25564	4.86	63-2	1.04	0.36	0.09	38.32	39.57	6.66337	0.330074	0.295004	0.610637	0.538433	11.1627	2.54	2.5	18.24	21.66	48.97	13.74	18.42	21.78	15.9	6.58	57.37
64-1	2.14	0.29	0.09	17.65	15.94	5.86687	0.107202	0.0925836	0.146185	0.0974564	7.92808	3.9	0	56.67	5.96	32.97	6.72	12.76	6.4	17.31	51.82	37.58	4.91	1.34	0.485721	1.26	64-2	2.31	0.23	0.17	10.8	16.67	20.7008	0.336792	0.367409	0.0918524	0.0374213	11.866	0.58	0	25.93	4.99	39.51	10.48	14.79	8	6.01	10.54	21.71
75-1	0.96	0.16	0.06	38.6	46.67	9.73434	0.714286	1.19799	0.453634	0.348371	21.6566	3.68	2.11	40.33	48.58	44.15	21.59	26.15	48.17	20.32	16.37	71.46	14.08	4.41	1.87976	7.71	75-2	1.93	0.3	0.18	43.16	47.43	9.86615	0.500075	0.710633	0.169198	0.112799	17.7395	2.86	0	37.78	44.76	56.45	19.31	17.79	54.28	5.02	10.25	62.79
87-1	0.37	0.03	0.01	51.43	38.46	37.232	0.434514	4.74109	0.205687	0.177405	6.65398	2.4	6.51	16.25	31.45	12.58	50.45	8.58	35.67	18.8	6.1	46.97	33.82	3.89	1.90058	3.95	87-2	1.71	0.27	0.17	50.82	48.82	11.1236	0.344828	0.850446	0.253778	0.191786	12.0903	5.75	5.62	38.93	18.92	39.21	29.96	30.58	23.44	8.72	17.72	52.1
88-1	2.26	0.24	0.19	54.35	49.08	12.5956	0.336937	0.468782	0.375026	0.278339	11.242	2.84	2.61	42.97	38.78	29.22	40.01	16.29	30.3	12.15	6.94	55.89	11.22	3.94	1.96935	5.26	88-2	0.56	0.12	0.13	60.4	46.19	3.5665	0.169583	0.0786727	0.487771	0.332174	12.1261	8.97	7.22	62.37	34.26	40.77	36.45	20.93	38.16	11.48	23.27	50.48
89-1	0.96	0.29	0.17	37.59	45.38	2.837	0.71452	0.644239	0.402942	0.358431	11.3831	2.56	0.98	18.02	20.11	38.15	15.28	21.57	25.49	11.51	6.64	61.68	13.4	2.9	1.02609	3.66	89-2	0.63	0.16	0.09	47.01	46.85	0.490177	0.201605	0.0928964	0.569237	0.49413	7.44357	11.29	0	24.31	17.31	48.36	15.1	24.45	24.72	13.39	20.37	72.34
90-1	1.23	0.26	0.09	36.27	37.3	9.90367	0.372515	0.479286	0.593176	0.441323	8.30447	2.08	1.91	21.2	31.2	42.9	19.3	22.39	18.92	10.34	8.24	38.55	10.44	2.59	1.36099	3.18	90-2	0.45	0.13	0.06	48.01	51.66	2.72073	0.164078	0.0995226	0.564858	0.433058	10.7431	7.32	4.92	38.1	26.73	57.66	14.91	21.16	17.61	8.17	14.67	38.45
93-1	0.63	0.15	0.02	48.82	57.14	6.7341	0.249859	0.398968	1.01959	0.834206	10.4981	2.57	1.61	28.85	23.38	46.68	13.93	12.89	15.54	11.51	4.12	48.18	7.17	1.28	0.783035	5.14	93-2	1.24	0.23	0.09	35.59	36.11	8.41515	0.187003	0.312492	0.760316	0.632366	15.4524	2.95	0	24.6	19.62	31.35	14.03	22.32	14.4	5.38	6.19	63.43
94-1	3.84	0.55	0.46	22.98	17	26.0812	0.396453	1.32252	0.260267	0.208819	14.1028	1.57	0.76	50	26.63	24.7	42.94	21.51	29.32	10.34	16.82	27.51	41.07	7.62	2.99439	7.26	94-2	6.74	1.13	0.89	19.41	12.02	15.0824	0.517666	0.382033	0.404639	0.32778	15.0779	3	2.62	40.22	19.72	34.16	39.18	18.88	29.74	12.81	27.37	20.34
95-1	1.16	0.34	0.16	42.93	49.71	36.6798	0.312319	3.37755	0.215725	0.186747	11.0117	1.71	2.06	28.36	38.1	29.36	32.98	15.09	29.6	5.11	15.6	42.3	18.77	4.91	2.70183	7.29	95-2	1.86	0.37	0.18	37.83	38.32	20.4686	0.141176	0.831373	0.437255	0.339216	15.349	3.12	0	43.05	37.98	36.78	37.8	16.96	34.82	4.51	67.89	60.89
	MR5.0
	MR5.0
	MR5.0
	MR5.0
	MR4.5
	MR5.0
	MR4.5
	MR4.5
	MR4.5
	MR4.5
	MR5.0
	MR4.5
	MR5.0
	MR5.0
	MR4.5
	MR5.0
	MR5.0
	MR4.5
	MR5.0
	MR5.0
	MR4.0
	MR5.0
	MR4.5
	MR5.0
	MR5.0
	MR5.0
	MR5.0
	MR5.0
	MR5.0
	MR4.5
	MR5.0
	MR5.0
	MR4.5
[truncated: 4 more columns]
